# Supplementary material for: Light triggered nanoscale biolistics for efficient intracellular delivery of functional macromolecules in mammalian cells
Source: Nat Commun. 2022 Apr 14;13:1996. doi: 10.1038/s41467-022-29713-7 (PMC9010410; doi:10.1038/s41467-022-29713-7)
Supplement: Supplementary file 12 — Source Data [file 41467_2022_29713_MOESM12_ESM.xlsx]

## Sheet: Figure2
figure 2 b								figure 2 d
	size (nm)			zeta (mV)				Laser fluence (J/cm2)	Number of bubbles
IONP	656	684	647	-35.1	-34.4	-35.5		0.01093	0
Biotin 200nm beads	245.5	233.5	216	-11.2	-12.4	-12.6		0.02186	0
200-NBs	1495	1522	1475	-24.3	-25.2	-23.9		0.26723	1
								0.45672	2
figure 2 c								0.60856	4
200-NBs		IONPs						0.87822	9
size(nm)	Distribution	size(nm)	Distribution					1.04585	6
729.54	1	490.472	9					1.22684	12
838.29	1	505.441	0					1.67627	11
947.025	5	520.411	0					1.72486	13
975	6	535.381	0					1.84633	12
1080	25	550.351	9					2.47797	14
1185.76	34	565.32	3
1214.51	44	580.29	0
1273.24	28	595.26	12					figure 2 f
1305	20	610.23	42					VB-mediated (laser irradiation)	83.2808	90.8517	71.9243	68.1388
1350	6	625.199	42					enzymatic (Trypsin)	107.255	100.946	100.946	90.8517
1381.99	5	640.169	33
1490.73	1	655.139	12
--	--	670.109	3
--	--	685.078	3
		700.048	0
		715.018	0
		729.988	0
		744.957	0
		759.927	6
		774.897	6

## Sheet: Figure3
figure 3 b
	0.5 x VNB threshold			VNB threshold			1.5 x VNB threshold
NTC				2.85	1.89	5.01
200-NBs without laser				2.675	0.34	2.5
IONPs (1.3x10 8NPs/mL) + 200nm beads 1%	11.04	2.6	14.1	15.02	14.85	20.58	16.12	6.89	25.3
200-NBs	3.41	5.5	9.3	49.72	46.7	63.31	46.15	57.08	48.2
figure 3 c
	Fe (ug/ug Protein)
cells (-ctrl)	1.45923e-06	1.02592e-06	1.85923e-06
200-NBs no PBS wash (+ctrl)	7.10533e-05	7.80533e-05	6.40533e-05
200-NBs	7.98579e-06	1.29858e-05	4.98579e-06

## Sheet: Figure4
figure 4 b i
	rMFI			Transfection efficiency (in %)			Viable Cells (in %)
IONPs + 200nm beads 1%	2.81	1.58	3.89	13.03	12.2	13.9	104.47	99.8	110.8
200-Nanobomb 1.3x10 7 NPs/mL	4.93	4.26	5.56	20.833	18.3	23.2	93.99	83.5	104.37
200-Nanobomb 6.5x10 7 NPs/mL	8.205	7.98	8.503	32.14	29.7	34.7	88.803	81.2	96.064
200-Nanobomb 1.3x10 8 NPs/mL	10.64	10.048	10.7	47.28	35.1	59.4	75.19	72.2	88.44
figure 4 b ii
	rMFI			Transfection efficiency (in %)			Viable Cells (in %)
NTC	1.319	1.66	0.33	8.35	8.83	7.87	100	105.817	94.183
IONPs + 100nm beads 1%	1.329	1.48	1.17	11.33	13.12	9.54	93.99	101.485	86.5
IONPs + 200nm beads 1%	2.811	3.99	1.62	13.03	13.77	12.28	104.46	109.922	99.013
IONPs + 500nm beads 1%	1.58	1.73	1.42	15.4	17.66	13.13	103.45	109.267	97.636
100-Nanobomb	10.84	14.134	7.55	40.61	41.96	39.27	93.99	102.483	85.51
200-Nanobomb	10.64	10.69	10.59	47.28	59.46	35.1	75.19	88.173	62.21
500-Nanobomb	20.498	30.114	10.25	57.25	58.59	55.9	47.65	62.49	32.82
figure 4 b iii
	rMFI			Transfection efficiency (in %)			Viable Cells (in %)
NTC	1.319	1.046	0.953	2.11	5.076	0.85	99.5	102.65	96.35
CTRL IONPs + beads1% 5 min	6.2	9.031	3.37	25.45	28.34	22.55	89.97	109.2	70.75
0 min	10.64	10.69	10.59	47.28	59.46	35.1	75.19	88.17	62.2
5 min	14.836	16.88	12.77	59.09	67.93	50.256	70.8	77.6	64
10 min	14.975	16.71	12.94	73.66	78.57	68.76	38.9	46.65	31.14
20 min	14.437	16.26	12.669	67.758	77.914	57.086	37.6	44.6	30.6
figure 4 b iv	Delivery effiency									Viable cells
	7 Nanosecond (1.22 J/cm2)			2 Picosecond (0.49 J/cm2)			5 Nanosecond (0.84 J/cm2)			7 Nanosecond (1.22 J/cm2)			2 Picosecond (0.49 J/cm2)			5 Nanosecond (0.84 J/cm2)
NTC	2.68	0.3	5.1	6.84	3.67	10.5	1.513	2.608	0.1	100.1	81.2	118.7	100.9	89.1	110	102.94	92.65	114.08
IONPs + 200nm beads 1%	22.45	19.8	25.3	15.53	7.33	23.66	25.45	26.8	23.1	89.98	70.5	109.6	85.52	66.3	104.86	87.52	68.4	106.7
200-NBs	53.05	44.7	61.89	59.041	57.1	61.3	50.33	42.8	59.39	85.48	73.2	97.8	67.51	57.2	77.042	72.208	56.8	78.9
figure 4 c
	viable cells			delivery effiency
FD 10	59.62	55.421	63.82	82.31	77.5	86.8
FD 150	18.22	15.045	21.4	65.35	61.5	70.4
FD 500	13.04	8.64	17.44	59.71	57.02	62.3
figure 4 d
Density (g/cm3)	delivery effiency
1.04	59.041	55.67	63.33
1.357	54.52	48.2	61.8
4.23	52.011	41.2	63.11

## Sheet: Figure5
figure 5 a i
	Transfection efficiency (in %)			cell viability (in %)			rMFI
NTC	3.95	4.03	2.96	100.2	105.82	93.41	1.3	1.08	1.99
200-NBs + 0.1 g/L mRNA	26.67	37.33	32.23	77.32	76.86	82.02	3.31	11.88	9.05
2 treatments 200-NBs + 0.1 g/mL mRNA	53.35	51.51	53.35	66.17	74.69	64.66	6.62	7.94	12.6
nucleofection + (0.1 g/mL mRNA)	80.51	75.16	86.22	15.09	12.36	9.9	5.61	4.36	12.27
figure 5 a iii
	Transfection efficiency (in %)			cell viability (in %)			rMFI
NTC	2.68	1.69	2.25	99.2	104.73	97.2	1.06	2.12	1.09
200-NBs + 0.1 g/L pDNA	21.7	27.76	15.13	82.27	94.44	93.9	19.55	30.76	12.03
200-NBs + 0.3 g/L pDNA	20.05	25.19	18.37	68.59	92.15	98.7	47.02	28.28	68.2
figure 5 b i
	Transfection efficiency (in %)				cell viability (in %)				rMFI
NTC	5.15	1.93	3.65		104.32	98.9	92.2		0.89	1.26	1.09
200-NBs + 0.1 g/L mRNA	25.01	33.86	31.98		73.15	78.05	83.109		3.31	11.88	9.05
2 treatments 200-NBs + 0.1 g/mL mRNA	50.12	50.95	54.12		66.23	76.01	66.12		6.62	7.94	12.6
nucleofection + (0.1 g/mL mRNA)	74.12	79.39	87.6		15.12	12.3	8.99		5.11	4.26	12.22
figure 5 b iii
	Viable - Transfected			Viable - Untransfected			Dead
electroporation	4.16	6.4	3.1	0.16	0.8	0.12	94.87	92.6	98.2
200-NBs	20.53	28.37	26.42	56.46	47.62	55.57	23.1	24.82	18.31
2 treatments 200-NBs	35.3	38.49	34.51	30.86	36.22	30.19	33.87	25.34	35.12
figure 5 b iv
	Transfection efficiency (in %)						cell viability (in %)						rMFI
NTC	2.23	2.345	2.37				98.2	102.93	99.2				1.3	1.9	1.5
200-NBs + 0.1 g/L pDNA	39.7	28.13	11.9				85.01	71.5	73.27				10.88	9.06	5.23
electroporation + 0.1 g/L pDNA	60.7	68.2	53.7				4.2	6.5	5.3				18.22	23.5	14.07
figure 5 b v
	Viable - Transfected						Viable - Untransfected						Dead
electroporation	2.49	1.56	3.726				1.12	1.44	1.74				95.89	97.1	94.6
200-NBs	26.92	23.19	9.69				43.11	68.31	78.58				28.49	32.85	8.26
